# Supplementary material for: Crystal Structures and Phase Stability of the Li2S–P2S5 System from First Principles
Source: Chem Mater. 2023 Oct 23;35(21):9111–26. doi: 10.1021/acs.chemmater.3c01793 (PMC10653090; doi:10.1021/acs.chemmater.3c01793)
Supplement: Supplementary file 1 — cm3c01793_si_001.zip [file cm3c01793_si_001.zip]

Archive with 10 entries (9 files):
- 230609_final_gs_entries/
- 230609_final_gs_entries/Li2S_entry.json
- 230609_final_gs_entries/LT-Li7PS6_entry.json
- 230609_final_gs_entries/HT-Li7PS6_entry.json
- 230609_final_gs_entries/a-Li3PS4_entry.json
- 230609_final_gs_entries/b-Li3PS4_entry.json
- 230609_final_gs_entries/g-Li3PS4_entry.json
- 230609_final_gs_entries/Li7P3S11_entry.json
- 230609_final_gs_entries/P2S5_entry.json
- __MACOSX/230609_final_gs_entries/._P2S5_entry.json
