# Supplementary material for: Crystal Structures and Phase Stability of the Li2S–P2S5 System from First Principles
Source: Chem Mater. 2023 Oct 23;35(21):9111–26. doi: 10.1021/acs.chemmater.3c01793 (PMC10653090; doi:10.1021/acs.chemmater.3c01793)
Supplement: Supplementary file 1 — cm3c01793_si_001.zip [file cm3c01793_si_001.zip › 230609_final_gs_entries/Li2S_entry.json]

{"@module": "pymatgen.entries.computed_entries", "@class": "ComputedStructureEntry", "energy": -17.38833471, "composition": {"Li": 2.0, "S": 1.0}, "entry_id": "Li2S", "correction": 0.0, "energy_adjustments": [], "parameters": {"hubbards": {}, "run_type": "R2SCAN", "potcar_spec": [{"titel": "PAW_PBE Li_sv 10Sep2004", "hash": "a90726231bc9f5bf4ed8ed5d40a2b04f"}, {"titel": "PAW_PBE S 06Sep2000", "hash": "a627a17058051408d471730e77821d4e"}], "is_hubbard": false, "potcar_symbols": ["PAW_PBE Li_sv 10Sep2004", "PAW_PBE S 06Sep2000"]}, "data": {}, "structure": {"@module": "pymatgen.core.structure", "@class": "Structure", "charge": 0.0, "lattice": {"matrix": [[3.47471405, 0.0, 2.00612709], [1.15823802, 3.27599182, 2.00612709], [0.0, 0.0, 4.01225418]], "pbc": [true, true, true], "a": 4.0122541831867125, "b": 4.012254181493528, "c": 4.01225418, "alpha": 60.000000012313656, "beta": 60.00000002627341, "gamma": 59.99999995595519, "volume": 45.672030201416604}, "sites": [{"species": [{"element": "Li", "occu": 1}], "abc": [0.25, 0.25, 0.25], "xyz": [1.1582380175, 0.818997955, 2.00612709], "label": "Li", "properties": {}}, {"species": [{"element": "Li", "occu": 1}], "abc": [0.75, 0.75, 0.75], "xyz": [3.4747140525000004, 2.4569938650000003, 6.018381270000001], "label": "Li", "properties": {}}, {"species": [{"element": "S", "occu": 1}], "abc": [0.0, 0.0, 0.0], "xyz": [0.0, 0.0, 0.0], "label": "S", "properties": {}}]}, "@version": null}
