# Supplementary material for: Crystal Structures and Phase Stability of the Li2S–P2S5 System from First Principles
Source: Chem Mater. 2023 Oct 23;35(21):9111–26. doi: 10.1021/acs.chemmater.3c01793 (PMC10653090; doi:10.1021/acs.chemmater.3c01793)
Supplement: Supplementary file 1 — cm3c01793_si_001.zip [file cm3c01793_si_001.zip › 230609_final_gs_entries/LT-Li7PS6_entry.json]

{"@module": "pymatgen.entries.computed_entries", "@class": "ComputedStructureEntry", "energy": -366.14239272, "composition": {"Li": 28.0, "P": 4.0, "S": 24.0}, "entry_id": "LT-Li7PS6", "correction": 0.0, "energy_adjustments": [], "parameters": {"hubbards": {}, "run_type": "R2SCAN", "potcar_spec": [{"titel": "PAW_PBE Li_sv 10Sep2004", "hash": "a90726231bc9f5bf4ed8ed5d40a2b04f"}, {"titel": "PAW_PBE P 06Sep2000", "hash": "5ab50b5cfa5df59737514bf74ec05fc5"}, {"titel": "PAW_PBE S 06Sep2000", "hash": "a627a17058051408d471730e77821d4e"}], "is_hubbard": false, "potcar_symbols": ["PAW_PBE Li_sv 10Sep2004", "PAW_PBE P 06Sep2000", "PAW_PBE S 06Sep2000"]}, "data": {}, "structure": {"@module": "pymatgen.core.structure", "@class": "Structure", "charge": 0.0, "lattice": {"matrix": [[13.99060808, 0.00642236, -0.13481022], [-0.00024161, 6.90709595, -0.00067389], [-0.07895143, -0.0020142, 9.96106095]], "pbc": [true, true, true], "a": 13.991259038781525, "b": 6.907095987099754, "c": 9.961374033481304, "alpha": 90.01715926070393, "beta": 91.0061939968493, "gamma": 89.9756499621673, "volume": 962.5083508668255}, "sites": [{"species": [{"element": "Li", "occu": 1}], "abc": [0.42987225, 0.9414247, 0.28245674], "xyz": [5.991646353059875, 6.504702602577767, 2.754983213592825], "label": "Li", "properties": {}}, {"species": [{"element": "Li", "occu": 1}], "abc": [0.79777877, 0.55739442, 0.29219915], "xyz": [11.138205892811362, 3.854511815867966, 2.8026891886674696], "label": "Li", "properties": {}}, {"species": [{"element": "Li", "occu": 1}], "abc": [0.67986165, 0.02603484, 0.78249699], "xyz": [9.449892347163242, 0.182615348752134, 7.70283036735715], "label": "Li", "properties": {}}, {"species": [{"element": "Li", "occu": 1}], "abc": [0.27658054, 0.09154156, 0.03941865], "xyz": [3.8663956615522816, 0.6339832410847265, 0.3553040028297303], "label": "Li", "properties": {}}, {"species": [{"element": "Li", "occu": 1}], "abc": [0.02596247, 0.87799149, 0.54141308], "xyz": [0.3202732741481543, 6.063447690816559, 5.388957013029587], "label": "Li", "properties": {}}, {"species": [{"element": "Li", "occu": 1}], "abc": [0.21669724, 0.61413504, 0.57048785], "xyz": [2.9865369441355596, 4.242132278595904, 5.653037383024559], "label": "Li", "properties": {}}, {"species": [{"element": "Li", "occu": 1}], "abc": [0.16883457, 0.2575316, 0.2050882], "xyz": [2.3458440703493233, 1.7794666990935655, 2.0199618868305604], "label": "Li", "properties": {}}, {"species": [{"element": "Li", "occu": 1}], "abc": [0.03016878, 0.92746003, 0.92509808], "xyz": [0.3488176773076397, 6.404385839213064, 9.210266293699428], "label": "Li", "properties": {}}, {"species": [{"element": "Li", "occu": 1}], "abc": [0.69812839, 0.53980356, 0.91432931], "xyz": [9.694922665557847, 3.7311169728221802, 9.01321137521625], "label": "Li", "properties": {}}, {"species": [{"element": "Li", "occu": 1}], "abc": [0.77659294, 0.09151225, 0.03966402], "xyz": [10.861853819861684, 0.636991559515442, 0.2903413864600197], "label": "Li", "properties": {}}, {"species": [{"element": "Li", "occu": 1}], "abc": [0.71698054, 0.61522181, 0.57101507], "xyz": [9.9857626360572, 4.25285064078955, 5.590845019479857], "label": "Li", "properties": {}}, {"species": [{"element": "Li", "occu": 1}], "abc": [0.46661642, 0.3535443, 0.07040347], "xyz": [6.5226035814408885, 2.444819374637462, 0.6381503435573571], "label": "Li", "properties": {}}, {"species": [{"element": "Li", "occu": 1}], "abc": [0.41875018, 0.70997813, 0.70510001], "xyz": [5.802729459910951, 4.905156218277456, 6.966613924402744], "label": "Li", "properties": {}}, {"species": [{"element": "Li", "occu": 1}], "abc": [0.77987569, 0.04037626, 0.42485769], "xyz": [10.877382252429399, 0.2830355959993774, 4.126870922666803], "label": "Li", "properties": {}}, {"species": [{"element": "Li", "occu": 1}], "abc": [0.66884122, 0.25828992, 0.20493508], "xyz": [9.341253053718322, 1.7879160192173673, 1.9510301316656689], "label": "Li", "properties": {}}, {"species": [{"element": "Li", "occu": 1}], "abc": [0.04772412, 0.41022201, 0.79184968], "xyz": [0.6050726805620111, 2.8321543417257273, 7.880952782091171], "label": "Li", "properties": {}}, {"species": [{"element": "Li", "occu": 1}], "abc": [0.9665849, 0.35388072, 0.07051078], "xyz": [13.517458083913816, 2.450353821280372, 0.5718181775159622], "label": "Li", "properties": {}}, {"species": [{"element": "Li", "occu": 1}], "abc": [0.28003074, 0.04030947, 0.4247515], "xyz": [3.884255856201688, 0.2793643007356929, 4.193197410289024], "label": "Li", "properties": {}}, {"species": [{"element": "Li", "occu": 1}], "abc": [0.19817653, 0.53985567, 0.91436809], "xyz": [2.700289059104065, 3.7282659526538695, 9.080996250279492], "label": "Li", "properties": {}}, {"species": [{"element": "Li", "occu": 1}], "abc": [0.44996899, 0.4284357, 0.41510796], "xyz": [6.262462905847579, 2.961300240694999, 4.0739665533212115], "label": "Li", "properties": {}}, {"species": [{"element": "Li", "occu": 1}], "abc": [0.54770277, 0.41001329, 0.79182704], "xyz": [7.6000798589687175, 2.833923781143145, 7.813325172523781], "label": "Li", "properties": {}}, {"species": [{"element": "Li", "occu": 1}], "abc": [0.1795432, 0.02881704, 0.78216729], "xyz": [2.4501583560992968, 0.19861970998542203, 7.766992370979736], "label": "Li", "properties": {}}, {"species": [{"element": "Li", "occu": 1}], "abc": [0.29794164, 0.55700606, 0.29208909], "xyz": [4.145189286375396, 3.8486194637774496, 2.868976289470701], "label": "Li", "properties": {}}, {"species": [{"element": "Li", "occu": 1}], "abc": [0.91877695, 0.70985952, 0.70528387], "xyz": [12.798393541136694, 4.907547949222592, 6.901036726129515], "label": "Li", "properties": {}}, {"species": [{"element": "Li", "occu": 1}], "abc": [0.9498661, 0.4290771, 0.41526242], "xyz": [13.256315102375696, 2.968940660127377, 4.008113467186038], "label": "Li", "properties": {}}, {"species": [{"element": "Li", "occu": 1}], "abc": [0.52952816, 0.92821336, 0.92478502], "xyz": [7.335183588482044, 6.4127968580782655, 9.139828628420004], "label": "Li", "properties": {}}, {"species": [{"element": "Li", "occu": 1}], "abc": [0.93004651, 0.94177183, 0.28280038], "xyz": [12.989361181684412, 6.510311869795657, 2.69097739662131], "label": "Li", "properties": {}}, {"species": [{"element": "Li", "occu": 1}], "abc": [0.52659886, 0.87544176, 0.5393019], "xyz": [7.324648093944438, 6.049055980524402, 5.300438236734809], "label": "Li", "properties": {}}, {"species": [{"element": "P", "occu": 1}], "abc": [0.36273242, 0.22554528, 0.72523575], "xyz": [5.017534232585231, 1.5587317183668772, 7.17506547881889], "label": "P", "properties": {}}, {"species": [{"element": "P", "occu": 1}], "abc": [0.86262446, 0.22571173, 0.72558389], "xyz": [12.01130032017009, 1.5630911899061812, 7.111142654520385], "label": "P", "properties": {}}, {"species": [{"element": "P", "occu": 1}], "abc": [0.61281009, 0.74369599, 0.22512537], "xyz": [8.555632142380604, 5.140261800049599, 2.1593732996194808], "label": "P", "properties": {}}, {"species": [{"element": "P", "occu": 1}], "abc": [0.11284668, 0.74330412, 0.22560192], "xyz": [1.5608024891059957, 5.134343211486815, 2.2315206845865276], "label": "P", "properties": {}}, {"species": [{"element": "S", "occu": 1}], "abc": [0.48162575, 0.21903528, 0.61108335], "xyz": [6.689938284040369, 1.514760025263316, 6.021962815880179], "label": "S", "properties": {}}, {"species": [{"element": "S", "occu": 1}], "abc": [0.98148251, 0.21995591, 0.61128659], "xyz": [13.683222040816942, 1.5243287557029102, 5.9566008817202185], "label": "S", "properties": {}}, {"species": [{"element": "S", "occu": 1}], "abc": [0.49045821, 0.71818637, 0.11427565], "xyz": [6.8526128487378015, 4.963501892747547, 1.071703956947082], "label": "S", "properties": {}}, {"species": [{"element": "S", "occu": 1}], "abc": [0.99046867, 0.71844506, 0.11462345], "xyz": [13.848035708688874, 4.968499236037978, 1.0077617195019868], "label": "S", "properties": {}}, {"species": [{"element": "S", "occu": 1}], "abc": [0.23154571, 0.74903329, 0.11111052], "xyz": [3.230511972840096, 5.174908074870867, 1.0750591677572399], "label": "S", "properties": {}}, {"species": [{"element": "S", "occu": 1}], "abc": [0.73155109, 0.74901245, 0.11082345], "xyz": [10.225913951933729, 5.17797592375996, 1.0047938247552073], "label": "S", "properties": {}}, {"species": [{"element": "S", "occu": 1}], "abc": [0.74036592, 0.25031932, 0.61449478], "xyz": [10.309593701249192, 1.7324967424628495, 6.021042376794584], "label": "S", "properties": {}}, {"species": [{"element": "S", "occu": 1}], "abc": [0.24047459, 0.25058112, 0.61398158], "xyz": [3.3158504752496243, 1.7310955717878604, 6.083320644064035], "label": "S", "properties": {}}, {"species": [{"element": "S", "occu": 1}], "abc": [0.10679468, 0.98961024, 0.34051448], "xyz": [1.4669993080472217, 6.835332890397956, 3.376821586887293], "label": "S", "properties": {}}, {"species": [{"element": "S", "occu": 1}], "abc": [0.62208816, 0.51491212, 0.35621108], "xyz": [8.675143855703174, 3.5598252124158356, 3.4640294431077843], "label": "S", "properties": {}}, {"species": [{"element": "S", "occu": 1}], "abc": [0.85688984, 0.97905962, 0.83995402], "xyz": [11.92185779756587, 6.766270155756278, 8.250655902084032], "label": "S", "properties": {}}, {"species": [{"element": "S", "occu": 1}], "abc": [0.3715617, 0.45460944, 0.85612688], "xyz": [5.1306718426143, 3.140692914093684, 8.47753536133724], "label": "S", "properties": {}}, {"species": [{"element": "S", "occu": 1}], "abc": [0.60663166, 0.99034736, 0.33965476], "xyz": [8.460090297145856, 6.843636113639518, 3.3008742335916263], "label": "S", "properties": {}}, {"species": [{"element": "S", "occu": 1}], "abc": [0.12203444, 0.51385489, 0.35609388], "xyz": [1.6790977487820538, 3.549311534419678, 3.530275071226187], "label": "S", "properties": {}}, {"species": [{"element": "S", "occu": 1}], "abc": [0.35657423, 0.97892135, 0.83963497], "xyz": [4.922163404610897, 6.762102547268742, 8.31492557622024], "label": "S", "properties": {}}, {"species": [{"element": "S", "occu": 1}], "abc": [0.87149914, 0.45477321, 0.85638465], "xyz": [12.125080239294233, 3.14503434821424, 8.41270623738272], "label": "S", "properties": {}}, {"species": [{"element": "S", "occu": 1}], "abc": [0.34972578, 0.23859944, 0.23894875], "xyz": [4.873953329932391, 1.6497939999844589, 2.332875663558219], "label": "S", "properties": {}}, {"species": [{"element": "S", "occu": 1}], "abc": [0.84970726, 0.23884694, 0.23923839], "xyz": [11.868975336580089, 1.6547139838970888, 2.2683580051492767], "label": "S", "properties": {}}, {"species": [{"element": "S", "occu": 1}], "abc": [0.59940331, 0.72933703, 0.7390432], "xyz": [8.32749205947315, 5.039961849126601, 7.280357174862066], "label": "S", "properties": {}}, {"species": [{"element": "S", "occu": 1}], "abc": [0.09963918, 0.7297479, 0.73937675], "xyz": [1.3354615506812026, 5.03958943064522, 7.351052722174162], "label": "S", "properties": {}}, {"species": [{"element": "S", "occu": 1}], "abc": [0.11877848, 0.22909093, 0.97292262], "xyz": [1.5849141792301746, 1.5811562122023424, 9.675174582346806], "label": "S", "properties": {}}, {"species": [{"element": "S", "occu": 1}], "abc": [0.61885651, 0.22885036, 0.97282255], "xyz": [8.581317865172373, 1.582706454827396, 9.606762311853789], "label": "S", "properties": {}}, {"species": [{"element": "S", "occu": 1}], "abc": [0.86902053, 0.73982901, 0.47314091], "xyz": [12.120591747180775, 5.114698120933639, 4.595334030243099], "label": "S", "properties": {}}, {"species": [{"element": "S", "occu": 1}], "abc": [0.36906965, 0.7392609, 0.47275679], "xyz": [5.126005389934014, 5.107564039814311, 4.658906658476626], "label": "S", "properties": {}}]}, "@version": null}
