# Supplementary material for: Crystal Structures and Phase Stability of the Li2S–P2S5 System from First Principles
Source: Chem Mater. 2023 Oct 23;35(21):9111–26. doi: 10.1021/acs.chemmater.3c01793 (PMC10653090; doi:10.1021/acs.chemmater.3c01793)
Supplement: Supplementary file 1 — cm3c01793_si_001.zip [file cm3c01793_si_001.zip › 230609_final_gs_entries/HT-Li7PS6_entry.json]

{"@module": "pymatgen.entries.computed_entries", "@class": "ComputedStructureEntry", "energy": -366.05251631, "composition": {"Li": 28.0, "P": 4.0, "S": 24.0}, "entry_id": "HT-Li7PS6", "correction": 0.0, "energy_adjustments": [], "parameters": {"hubbards": {}, "run_type": "R2SCAN", "potcar_spec": [{"titel": "PAW_PBE Li_sv 10Sep2004", "hash": "a90726231bc9f5bf4ed8ed5d40a2b04f"}, {"titel": "PAW_PBE P 06Sep2000", "hash": "5ab50b5cfa5df59737514bf74ec05fc5"}, {"titel": "PAW_PBE S 06Sep2000", "hash": "a627a17058051408d471730e77821d4e"}], "is_hubbard": false, "potcar_symbols": ["PAW_PBE Li_sv 10Sep2004", "PAW_PBE P 06Sep2000", "PAW_PBE S 06Sep2000"]}, "data": {}, "structure": {"@module": "pymatgen.core.structure", "@class": "Structure", "charge": 0.0, "lattice": {"matrix": [[9.86747886, -0.03249359, 0.06524813], [-0.03351503, 9.94127097, 0.0664405], [0.06823696, 0.06579783, 9.80791217]], "pbc": [true, true, true], "a": 9.867748081725967, "b": 9.941549481657319, "c": 9.808370240339466, "alpha": 89.23407618729219, "beta": 89.22380832697944, "gamma": 90.37928602019198, "volume": 962.0115305108891}, "sites": [{"species": [{"element": "Li", "occu": 1}], "abc": [0.46249574, 0.66019064, 0.84535769], "xyz": [4.59922526706296, 6.6037285987212275, 8.365234354138973], "label": "Li", "properties": {}}, {"species": [{"element": "Li", "occu": 1}], "abc": [0.65942742, 0.15964078, 0.54439815], "xyz": [6.538683835809041, 1.6014253045479332, 5.393042259979801], "label": "Li", "properties": {}}, {"species": [{"element": "Li", "occu": 1}], "abc": [0.3405246, 0.19574452, 0.48413326], "xyz": [3.3865946902471102, 1.9667393654140963, 4.783560449805832], "label": "Li", "properties": {}}, {"species": [{"element": "Li", "occu": 1}], "abc": [0.52858509, 0.29682799, 0.84519812], "xyz": [5.263527752603022, 2.9892840550919564, 8.343839515947097], "label": "Li", "properties": {}}, {"species": [{"element": "Li", "occu": 1}], "abc": [0.21581349, 0.52047615, 0.68914023], "xyz": [2.1591161108051877, 5.212525817211538, 6.807688970948948], "label": "Li", "properties": {}}, {"species": [{"element": "Li", "occu": 1}], "abc": [0.30008806, 0.43601457, 0.07096084], "xyz": [2.951341698795071, 4.329457118139474, 0.7445268970178356], "label": "Li", "properties": {}}, {"species": [{"element": "Li", "occu": 1}], "abc": [0.30876367, 0.80788716, 0.51666412], "xyz": [3.0548982129468767, 8.05538770857873, 5.1412189892837565], "label": "Li", "properties": {}}, {"species": [{"element": "Li", "occu": 1}], "abc": [0.21418853, 0.47497214, 0.35611564], "xyz": [2.121882334990266, 4.738298629005314, 3.5382837070009576], "label": "Li", "properties": {}}, {"species": [{"element": "Li", "occu": 1}], "abc": [0.80013679, 0.43574878, 0.5709046], "xyz": [7.919685521353113, 4.343461663845758, 5.680540970358274], "label": "Li", "properties": {}}, {"species": [{"element": "Li", "occu": 1}], "abc": [0.4950656, 0.30703745, 0.19671514], "xyz": [4.8881822161049175, 3.0491994590984683, 1.9820666419533068], "label": "Li", "properties": {}}, {"species": [{"element": "Li", "occu": 1}], "abc": [0.71578687, 0.52044597, 0.18925017], "xyz": [7.058482901972923, 5.163088178446459, 1.937431490733407], "label": "Li", "properties": {}}, {"species": [{"element": "Li", "occu": 1}], "abc": [0.71432017, 0.47487545, 0.85624351], "xyz": [7.091051165935722, 4.7539936636275595, 8.476120159862024], "label": "Li", "properties": {}}, {"species": [{"element": "Li", "occu": 1}], "abc": [0.4198224, 0.94107719, 0.71538642], "xyz": [4.159864221225382, 9.388932686585227, 7.106365440545038], "label": "Li", "properties": {}}, {"species": [{"element": "Li", "occu": 1}], "abc": [0.6728847, 0.80877278, 0.49012925], "xyz": [6.6460144385096385, 8.05061436065065, 4.904784372218174], "label": "Li", "properties": {}}, {"species": [{"element": "Li", "occu": 1}], "abc": [0.30731805, 0.02331301, 0.29997889], "xyz": [3.0521426729596572, 0.24151304282782887, 2.9637674620927426], "label": "Li", "properties": {}}, {"species": [{"element": "Li", "occu": 1}], "abc": [0.17444004, 0.80907277, 0.99010545], "xyz": [1.7617290948662534, 8.102690247960318, 9.776004378420637], "label": "Li", "properties": {}}, {"species": [{"element": "Li", "occu": 1}], "abc": [0.16023876, 0.16273757, 0.04277665], "xyz": [1.5786173708669209, 1.615426158544464, 0.4408172710899343], "label": "Li", "properties": {}}, {"species": [{"element": "Li", "occu": 1}], "abc": [0.09765726, 0.94441503, 0.77655079], "xyz": [0.9849683157078211, 9.436607843270501, 7.685461304260754], "label": "Li", "properties": {}}, {"species": [{"element": "Li", "occu": 1}], "abc": [0.52177121, 0.68124027, 0.17145305], "xyz": [5.137434031260091, 6.766721138611299, 1.7609029955778908], "label": "Li", "properties": {}}, {"species": [{"element": "Li", "occu": 1}], "abc": [0.80754054, 0.02338075, 0.8001088], "xyz": [8.02220259268656, 0.2588399028205929, 7.90164077569866], "label": "Li", "properties": {}}, {"species": [{"element": "Li", "occu": 1}], "abc": [0.59769379, 0.94447121, 0.2764547], "xyz": [5.884941284946705, 9.388013124369268, 2.8131929581218165], "label": "Li", "properties": {}}, {"species": [{"element": "Li", "occu": 1}], "abc": [0.84050571, 0.19562115, 0.98414186], "xyz": [8.35427092515855, 1.9821662104797801, 9.720215518548834], "label": "Li", "properties": {}}, {"species": [{"element": "Li", "occu": 1}], "abc": [0.91992508, 0.94113624, 0.21526391], "xyz": [9.060488025182236, 9.34036261130203, 2.233842476214605], "label": "Li", "properties": {}}, {"species": [{"element": "Li", "occu": 1}], "abc": [0.02837831, 0.29693913, 0.34485595], "xyz": [0.2936023718233147, 2.9737210129286114, 3.4038972848287368], "label": "Li", "properties": {}}, {"species": [{"element": "Li", "occu": 1}], "abc": [0.02170792, 0.6812347, 0.67137956], "xyz": [0.2371837404675678, 6.81580869676878, 6.631509732484784], "label": "Li", "properties": {}}, {"species": [{"element": "Li", "occu": 1}], "abc": [0.99591334, 0.30622757, 0.69557127], "xyz": [9.864354271574756, 3.0576975322854962, 6.907429320076995], "label": "Li", "properties": {}}, {"species": [{"element": "Li", "occu": 1}], "abc": [0.80882773, 0.80796977, 0.01669094], "xyz": [7.955150335081287, 8.007062930131987, 0.2701596859330697], "label": "Li", "properties": {}}, {"species": [{"element": "Li", "occu": 1}], "abc": [0.96246888, 0.66024804, 0.34535264], "xyz": [9.49857890822141, 6.555154058173691, 3.493854865302443], "label": "Li", "properties": {}}, {"species": [{"element": "P", "occu": 1}], "abc": [0.51535318, 0.49643739, 0.51436712], "xyz": [5.103697343657558, 4.952317179012801, 5.111476915790698], "label": "P", "properties": {}}, {"species": [{"element": "P", "occu": 1}], "abc": [0.49887978, 8.229e-05, 0.99638567], "xyz": [4.990673253987994, 0.0501676870866072, 9.80501957893516], "label": "P", "properties": {}}, {"species": [{"element": "P", "occu": 1}], "abc": [0.01530787, 0.49695565, 0.01406192], "xyz": [0.1353541427707719, 4.940798612892561, 0.1719348680571745], "label": "P", "properties": {}}, {"species": [{"element": "P", "occu": 1}], "abc": [0.99875762, 0.99972091, 0.49623781], "xyz": [9.855575784915095, 9.938694611133279, 4.998645880062253], "label": "P", "properties": {}}, {"species": [{"element": "S", "occu": 1}], "abc": [0.39840401, 0.3744562, 0.63615443], "xyz": [3.9621024800312754, 3.751482555080105, 6.290220949789515], "label": "S", "properties": {}}, {"species": [{"element": "S", "occu": 1}], "abc": [0.40345772, 0.61769253, 0.39172855], "xyz": [3.987138904727282, 6.153313915677885, 3.909403875184982], "label": "S", "properties": {}}, {"species": [{"element": "S", "occu": 1}], "abc": [0.63674394, 0.37782103, 0.39527924], "xyz": [6.297367337716738, 3.7613396571092035, 3.943513038061898], "label": "S", "properties": {}}, {"species": [{"element": "S", "occu": 1}], "abc": [0.63332517, 0.61073315, 0.63886368], "xyz": [6.272448102014274, 6.092920569910809, 6.347819560919993], "label": "S", "properties": {}}, {"species": [{"element": "S", "occu": 1}], "abc": [0.38595454, 0.87720747, 0.12380673], "xyz": [3.787446824580491, 8.716162321770142, 1.2977504488054492], "label": "S", "properties": {}}, {"species": [{"element": "S", "occu": 1}], "abc": [0.3690444, 0.11217062, 0.8844804], "xyz": [3.6981326673825494, 1.1613238418650376, 8.70643820835155], "label": "S", "properties": {}}, {"species": [{"element": "S", "occu": 1}], "abc": [0.60981556, 0.87863279, 0.87020036], "xyz": [6.047274569640534, 8.772168847088066, 8.63301482800128], "label": "S", "properties": {}}, {"species": [{"element": "S", "occu": 1}], "abc": [0.6258814, 0.11660426, 0.10649457], "xyz": [6.179230353808483, 1.145864522928889, 1.0930742254302288], "label": "S", "properties": {}}, {"species": [{"element": "S", "occu": 1}], "abc": [0.89846818, 0.37471806, 0.13567274], "xyz": [8.862314980842704, 3.704906287025906, 1.4141861416581791], "label": "S", "properties": {}}, {"species": [{"element": "S", "occu": 1}], "abc": [0.90329589, 0.6180957, 0.89148377], "xyz": [8.953369745325652, 6.1739632103397035, 8.843599472155516], "label": "S", "properties": {}}, {"species": [{"element": "S", "occu": 1}], "abc": [0.13692681, 0.37864619, 0.89477389], "xyz": [1.3994887147659754, 3.818649313226615, 8.809955385615302], "label": "S", "properties": {}}, {"species": [{"element": "S", "occu": 1}], "abc": [0.1332981, 0.61106139, 0.13871027], "xyz": [1.3043016101560536, 6.079522358250384, 1.4097548212768338], "label": "S", "properties": {}}, {"species": [{"element": "S", "occu": 1}], "abc": [0.88567606, 0.87707544, 0.62372986], "xyz": [8.752556018681855, 8.731505886699725, 6.233549722158483], "label": "S", "properties": {}}, {"species": [{"element": "S", "occu": 1}], "abc": [0.86891489, 0.1120419, 0.38463527], "xyz": [8.596490562108048, 1.110912889820552, 3.836608137202841], "label": "S", "properties": {}}, {"species": [{"element": "S", "occu": 1}], "abc": [0.10964849, 0.87822741, 0.37008337], "xyz": [1.0777737032283043, 8.751484465678196, 3.6952494157015416], "label": "S", "properties": {}}, {"species": [{"element": "S", "occu": 1}], "abc": [0.12622054, 0.11599357, 0.60617685], "xyz": [1.2829546476358034, 1.1889072729975598, 5.96127162927744], "label": "S", "properties": {}}, {"species": [{"element": "S", "occu": 1}], "abc": [0.74965937, 0.75458455, 0.25226392], "xyz": [7.389171784863615, 7.493768775640369, 2.5732312178436594], "label": "S", "properties": {}}, {"species": [{"element": "S", "occu": 1}], "abc": [0.760753, 0.25823415, 0.75395063], "xyz": [7.5495067188785905, 2.5920643781654884, 7.461476476241131], "label": "S", "properties": {}}, {"species": [{"element": "S", "occu": 1}], "abc": [0.24976965, 0.75456385, 0.75225056], "xyz": [2.4906388025476316, 7.542704238879176, 7.444438024382495], "label": "S", "properties": {}}, {"species": [{"element": "S", "occu": 1}], "abc": [0.26054006, 0.25838781, 0.25393659], "xyz": [2.5795415199637137, 2.57694582924626, 2.5247549384646932], "label": "S", "properties": {}}, {"species": [{"element": "S", "occu": 1}], "abc": [0.98452563, 0.99147738, 0.98540211], "xyz": [9.748797291382145, 9.889391843555368, 9.794850056173141], "label": "S", "properties": {}}, {"species": [{"element": "S", "occu": 1}], "abc": [0.02926959, 0.48907668, 0.51857968], "xyz": [0.3078119418443398, 4.895214144557146, 5.120588239757612], "label": "S", "properties": {}}, {"species": [{"element": "S", "occu": 1}], "abc": [0.4840422, 0.99093425, 0.48527925], "xyz": [4.7761789655021945, 9.867347945508252, 4.856997277351684], "label": "S", "properties": {}}, {"species": [{"element": "S", "occu": 1}], "abc": [0.52927664, 0.48914861, 0.01872917], "xyz": [5.2075102475773445, 4.846793117215816, 0.2507276436123871], "label": "S", "properties": {}}]}, "@version": null}
