# Supplementary material for: Crystal Structures and Phase Stability of the Li2S–P2S5 System from First Principles
Source: Chem Mater. 2023 Oct 23;35(21):9111–26. doi: 10.1021/acs.chemmater.3c01793 (PMC10653090; doi:10.1021/acs.chemmater.3c01793)
Supplement: Supplementary file 1 — cm3c01793_si_001.zip [file cm3c01793_si_001.zip › 230609_final_gs_entries/a-Li3PS4_entry.json]

{"@module": "pymatgen.entries.computed_entries", "@class": "ComputedStructureEntry", "energy": -227.71192855, "composition": {"Li": 12.0, "P": 4.0, "S": 16.0}, "entry_id": "$\\alpha$-Li3PS4", "correction": 0.0, "energy_adjustments": [], "parameters": {"hubbards": {}, "run_type": "R2SCAN", "potcar_spec": [{"titel": "PAW_PBE Li_sv 10Sep2004", "hash": "a90726231bc9f5bf4ed8ed5d40a2b04f"}, {"titel": "PAW_PBE P 06Sep2000", "hash": "5ab50b5cfa5df59737514bf74ec05fc5"}, {"titel": "PAW_PBE S 06Sep2000", "hash": "a627a17058051408d471730e77821d4e"}], "is_hubbard": false, "potcar_symbols": ["PAW_PBE Li_sv 10Sep2004", "PAW_PBE P 06Sep2000", "PAW_PBE S 06Sep2000"]}, "data": {}, "structure": {"@module": "pymatgen.core.structure", "@class": "Structure", "charge": 0.0, "lattice": {"matrix": [[8.16192719, -0.00089123, 0.0024655], [0.00077758, 8.50976223, 0.50613292], [0.00308839, 0.03820054, 9.3906997]], "pbc": [true, true, true], "a": 8.161927611039102, "b": 8.524800545964284, "c": 9.39077790574291, "alpha": 86.3631691730357, "beta": 89.96387493360034, "gamma": 89.99999154574938, "volume": 652.0831324217863}, "sites": [{"species": [{"element": "Li", "occu": 1}], "abc": [0.96998432, 0.23847995, 0.09836725], "xyz": [7.91743062895241, 2.03230087406509, 1.046831354860739], "label": "Li", "properties": {}}, {"species": [{"element": "Li", "occu": 1}], "abc": [0.47203738, 0.77178579, 0.91652979], "xyz": [3.856165453151089, 6.60230480442262, 8.99864602766166], "label": "Li", "properties": {}}, {"species": [{"element": "Li", "occu": 1}], "abc": [0.96972856, 0.72619624, 0.57530439], "xyz": [7.917195340780878, 6.200870021897857, 5.772453451790584], "label": "Li", "properties": {}}, {"species": [{"element": "Li", "occu": 1}], "abc": [0.03058715, 0.27418472, 0.4145084], "xyz": [0.2511434554016621, 2.3490539588279673, 4.031373233098788], "label": "Li", "properties": {}}, {"species": [{"element": "Li", "occu": 1}], "abc": [0.46846219, 0.26244947, 0.3922627], "xyz": [3.824969821706882, 2.2479497264937827, 3.8176105293441878], "label": "Li", "properties": {}}, {"species": [{"element": "Li", "occu": 1}], "abc": [0.55898203, 0.27478542, 0.70961913], "xyz": [4.564775877650181, 2.36496824087642, 6.804276268398253], "label": "Li", "properties": {}}, {"species": [{"element": "Li", "occu": 1}], "abc": [0.53298078, 0.73823796, 0.6005639], "xyz": [4.352579134645467, 6.3046963655841965, 6.014675834023564], "label": "Li", "properties": {}}, {"species": [{"element": "Li", "occu": 1}], "abc": [0.44415781, 0.72594452, 0.28313514], "xyz": [3.62662261776474, 6.188035325847449, 3.0273565650036116], "label": "Li", "properties": {}}, {"species": [{"element": "Li", "occu": 1}], "abc": [0.05804615, 0.22355145, 0.78168361], "xyz": [0.4763564229405974, 1.9321786892126185, 7.453845902863477], "label": "Li", "properties": {}}, {"species": [{"element": "Li", "occu": 1}], "abc": [0.53154694, 0.22766908, 0.0752741], "xyz": [4.338856929048224, 1.9398115186115261, 0.8234178135224536], "label": "Li", "properties": {}}, {"species": [{"element": "Li", "occu": 1}], "abc": [0.03397237, 0.76129446, 0.89181741], "xyz": [0.28062625772881705, 6.512472471064332, 8.760189431439636], "label": "Li", "properties": {}}, {"species": [{"element": "Li", "occu": 1}], "abc": [0.94201047, 0.77659624, 0.20749795], "xyz": [7.6898655686557795, 6.61573633685973, 2.343934386241621], "label": "Li", "properties": {}}, {"species": [{"element": "P", "occu": 1}], "abc": [0.75880429, 0.98237698, 0.83581384], "xyz": [6.196650562237071, 8.391046790905563, 8.347960937949026], "label": "P", "properties": {}}, {"species": [{"element": "P", "occu": 1}], "abc": [0.24351064, 0.01727388, 0.15468948], "xyz": [1.9880072869370493, 0.15268880927018438, 1.4619857082362056], "label": "P", "properties": {}}, {"species": [{"element": "P", "occu": 1}], "abc": [0.74267025, 0.48330536, 0.33539365], "xyz": [6.06303214165565, 4.1249640266202166, 3.3960288550467315], "label": "P", "properties": {}}, {"species": [{"element": "P", "occu": 1}], "abc": [0.25812705, 0.51667308, 0.65521733], "xyz": [2.1092395091728346, 4.421564666694355, 6.41509085117337], "label": "P", "properties": {}}, {"species": [{"element": "S", "occu": 1}], "abc": [0.73567794, 0.70427, 0.41336906], "xyz": [6.006374052707002, 6.008305508782925, 4.240092753260752], "label": "S", "properties": {}}, {"species": [{"element": "S", "occu": 1}], "abc": [0.26482844, 0.29584774, 0.57704875], "xyz": [2.1635226419959652, 2.539401474488604, 5.569282738550796], "label": "S", "properties": {}}, {"species": [{"element": "S", "occu": 1}], "abc": [0.25705948, 0.69922741, 0.50462413], "xyz": [2.1002029406255796, 5.969306818941394, 5.093309457119038], "label": "S", "properties": {}}, {"species": [{"element": "S", "occu": 1}], "abc": [0.74438163, 0.30124276, 0.48659158], "xyz": [6.077325690548596, 2.581428906984303, 4.723739554984951], "label": "S", "properties": {}}, {"species": [{"element": "S", "occu": 1}], "abc": [0.76619798, 0.20349647, 0.91333644], "xyz": [6.25663109979815, 1.7659136609282904, 8.68175355679755], "label": "S", "properties": {}}, {"species": [{"element": "S", "occu": 1}], "abc": [0.23695484, 0.79596857, 0.07762051], "xyz": [1.934866803045639, 6.776257237388133, 1.1323610086911915], "label": "S", "properties": {}}, {"species": [{"element": "S", "occu": 1}], "abc": [0.24512802, 0.19887632, 0.00302931], "xyz": [2.00088104940848, 1.6922874522099562, 0.1297095562019714], "label": "S", "properties": {}}, {"species": [{"element": "S", "occu": 1}], "abc": [0.75787354, 0.80029799, 0.98698271], "xyz": [6.189379135950353, 6.847373440904527, 9.67538393446389], "label": "S", "properties": {}}, {"species": [{"element": "S", "occu": 1}], "abc": [0.45686788, 0.0230355, 0.2664257], "xyz": [3.7297631104213704, 0.20579705909835058, 2.51470917369909], "label": "S", "properties": {}}, {"species": [{"element": "S", "occu": 1}], "abc": [0.96182674, 0.96728902, 0.70972868], "xyz": [7.853303884829257, 8.257654377873713, 7.156797102361405], "label": "S", "properties": {}}, {"species": [{"element": "S", "occu": 1}], "abc": [0.54465951, 0.97753422, 0.7252443], "xyz": [4.448471212263542, 8.345803090885335, 7.306656537627138], "label": "S", "properties": {}}, {"species": [{"element": "S", "occu": 1}], "abc": [0.0397879, 0.0322664, 0.28008162], "xyz": [0.32563603382470485, 0.2852432009760298, 2.646591569226852], "label": "S", "properties": {}}, {"species": [{"element": "S", "occu": 1}], "abc": [0.46154625, 0.53091675, 0.78098335], "xyz": [3.769931698732309, 4.547397948260974, 7.60383249778378], "label": "S", "properties": {}}, {"species": [{"element": "S", "occu": 1}], "abc": [0.95620104, 0.47863631, 0.22358314], "xyz": [7.805505957437952, 4.080769994374587, 2.3442132325855036], "label": "S", "properties": {}}, {"species": [{"element": "S", "occu": 1}], "abc": [0.53907349, 0.46877255, 0.21012512], "xyz": [4.400892031917978, 3.9966893950358586, 2.211812206583405], "label": "S", "properties": {}}, {"species": [{"element": "S", "occu": 1}], "abc": [0.04432698, 0.52151738, 0.76654757], "xyz": [0.3645665026466389, 4.46723192818786, 7.4624844381740685], "label": "S", "properties": {}}]}, "@version": null}
