# Supplementary material for: Crystal Structures and Phase Stability of the Li2S–P2S5 System from First Principles
Source: Chem Mater. 2023 Oct 23;35(21):9111–26. doi: 10.1021/acs.chemmater.3c01793 (PMC10653090; doi:10.1021/acs.chemmater.3c01793)
Supplement: Supplementary file 1 — cm3c01793_si_001.zip [file cm3c01793_si_001.zip › 230609_final_gs_entries/b-Li3PS4_entry.json]

{"@module": "pymatgen.entries.computed_entries", "@class": "ComputedStructureEntry", "energy": -455.63612601, "composition": {"Li": 24.0, "P": 8.0, "S": 32.0}, "entry_id": "$\\beta$-Li3PS4", "correction": 0.0, "energy_adjustments": [], "parameters": {"hubbards": {}, "run_type": "R2SCAN", "potcar_spec": [{"titel": "PAW_PBE Li_sv 10Sep2004", "hash": "a90726231bc9f5bf4ed8ed5d40a2b04f"}, {"titel": "PAW_PBE P 06Sep2000", "hash": "5ab50b5cfa5df59737514bf74ec05fc5"}, {"titel": "PAW_PBE S 06Sep2000", "hash": "a627a17058051408d471730e77821d4e"}], "is_hubbard": false, "potcar_symbols": ["PAW_PBE Li_sv 10Sep2004", "PAW_PBE P 06Sep2000", "PAW_PBE S 06Sep2000"]}, "data": {}, "structure": {"@module": "pymatgen.core.structure", "@class": "Structure", "charge": 0.0, "lattice": {"matrix": [[25.91199217, 0.00710079, 0.0], [0.00173863, 8.0787616, 0.0], [0.0, 0.0, 6.17930986]], "pbc": [true, true, true], "a": 25.911993142932097, "b": 8.078761787085249, "c": 6.17930986, "alpha": 90.0, "beta": 90.0, "gamma": 89.97196833508367, "volume": 1293.5569212612488}, "sites": [{"species": [{"element": "Li", "occu": 1}], "abc": [0.41450899, 0.04126376, 0.08251162], "xyz": [10.740825445685658, 0.3363034210507181, 0.5098648670305732], "label": "Li", "properties": {}}, {"species": [{"element": "Li", "occu": 1}], "abc": [0.91480796, 0.04031632, 0.08096943], "xyz": [23.704566791737115, 0.3322017970836004, 0.5003351971575798], "label": "Li", "properties": {}}, {"species": [{"element": "Li", "occu": 1}], "abc": [0.16451305, 0.45855173, 0.41784155], "xyz": [4.263658115257148, 3.7056982805578773, 2.581972409832683], "label": "Li", "properties": {}}, {"species": [{"element": "Li", "occu": 1}], "abc": [0.66516744, 0.46158795, 0.41784384], "xyz": [17.236616027676455, 3.733782219788998, 2.5819865604522625], "label": "Li", "properties": {}}, {"species": [{"element": "Li", "occu": 1}], "abc": [0.08483256, 0.53841205, 0.91784384], "xyz": [2.1991167298235466, 4.350304972711003, 5.671641490452262], "label": "Li", "properties": {}}, {"species": [{"element": "Li", "occu": 1}], "abc": [0.58548695, 0.54144827, 0.91784155], "xyz": [15.172074642242851, 4.378388911942122, 5.671627339832683], "label": "Li", "properties": {}}, {"species": [{"element": "Li", "occu": 1}], "abc": [0.33549101, 0.95873624, 0.58251162], "xyz": [8.694907311814344, 7.747783771449282, 3.5995197970305735], "label": "Li", "properties": {}}, {"species": [{"element": "Li", "occu": 1}], "abc": [0.83519204, 0.95968368, 0.58096943], "xyz": [21.643158135762885, 7.7589861854164, 3.58999012715758], "label": "Li", "properties": {}}, {"species": [{"element": "Li", "occu": 1}], "abc": [0.08155944, 0.97157052, 0.87133737], "xyz": [2.1150567723227724, 7.84966574512399, 5.3842636018274685], "label": "Li", "properties": {}}, {"species": [{"element": "Li", "occu": 1}], "abc": [0.58215092, 0.97432654, 0.87240269], "xyz": [15.086384074150539, 7.87548556864409, 5.390846544207523], "label": "Li", "properties": {}}, {"species": [{"element": "Li", "occu": 1}], "abc": [0.33213142, 0.52566361, 0.62767029], "xyz": [8.607100688973237, 4.249069382451197, 3.878569211826059], "label": "Li", "properties": {}}, {"species": [{"element": "Li", "occu": 1}], "abc": [0.83157643, 0.52790464, 0.628726], "xyz": [21.548719773760798, 4.270720583692204, 3.88509277103836], "label": "Li", "properties": {}}, {"species": [{"element": "Li", "occu": 1}], "abc": [0.41786858, 0.47433639, 0.12767029], "xyz": [10.828632068526765, 3.8350178100488024, 0.7889142818260594], "label": "Li", "properties": {}}, {"species": [{"element": "Li", "occu": 1}], "abc": [0.91842357, 0.47209536, 0.128726], "xyz": [23.799005153739206, 3.8204673988077964, 0.79543784103836], "label": "Li", "properties": {}}, {"species": [{"element": "Li", "occu": 1}], "abc": [0.16784908, 0.02567346, 0.37240269], "xyz": [4.349348683349464, 0.2086016238559092, 2.3011916142075233], "label": "Li", "properties": {}}, {"species": [{"element": "Li", "occu": 1}], "abc": [0.66843956, 0.02842948, 0.37133737], "xyz": [17.32065007318506, 0.2344214402752204, 2.294608671827468], "label": "Li", "properties": {}}, {"species": [{"element": "Li", "occu": 1}], "abc": [0.25326532, 0.04984731, 0.93504123], "xyz": [6.56269565480113, 0.4045029177428988, 5.777909492045527], "label": "Li", "properties": {}}, {"species": [{"element": "Li", "occu": 1}], "abc": [0.00384265, 0.444866, 0.5670232], "xyz": [0.10034417408563051, 3.5939936437962934, 3.503812050608752], "label": "Li", "properties": {}}, {"species": [{"element": "Li", "occu": 1}], "abc": [0.74615735, 0.555134, 0.0670232], "xyz": [19.33538858341437, 4.490093548703706, 0.41415712060875204], "label": "Li", "properties": {}}, {"species": [{"element": "Li", "occu": 1}], "abc": [0.49673468, 0.95015269, 0.43504123], "xyz": [12.873037102698872, 7.679584274757102, 2.688254562045528], "label": "Li", "properties": {}}, {"species": [{"element": "Li", "occu": 1}], "abc": [0.75393794, 0.05521574, 0.93303272], "xyz": [19.53612999768797, 0.45142835501255657, 5.7654982863986195], "label": "Li", "properties": {}}, {"species": [{"element": "Li", "occu": 1}], "abc": [0.50372948, 0.4498908, 0.56488842], "xyz": [13.053416535199775, 3.638137396487569, 3.490620583505821], "label": "Li", "properties": {}}, {"species": [{"element": "Li", "occu": 1}], "abc": [0.24627052, 0.5501092, 0.06488842], "xyz": [6.382316222300225, 4.445949796012431, 0.4009656535058212], "label": "Li", "properties": {}}, {"species": [{"element": "Li", "occu": 1}], "abc": [0.99606206, 0.94478426, 0.43303272], "xyz": [25.811594929812035, 7.639759627487444, 2.675843356398619], "label": "Li", "properties": {}}, {"species": [{"element": "P", "occu": 1}], "abc": [0.29425243, 0.25005357, 0.34165189], "xyz": [7.625101412801883, 2.0222126039713317, 2.1111728925646354], "label": "P", "properties": {}}, {"species": [{"element": "P", "occu": 1}], "abc": [0.79454899, 0.25310426, 0.34044884], "xyz": [20.588787262220972, 2.050410902007118, 2.103738873837562], "label": "P", "properties": {}}, {"species": [{"element": "P", "occu": 1}], "abc": [0.04435067, 0.24644528, 0.15944932], "xyz": [1.1496426909314204, 1.9912875893592772, 0.9852867552462953], "label": "P", "properties": {}}, {"species": [{"element": "P", "occu": 1}], "abc": [0.54455901, 0.24994774, 0.1587347], "xyz": [14.111043369862147, 2.0231350030914017, 0.9808708968341421], "label": "P", "properties": {}}, {"species": [{"element": "P", "occu": 1}], "abc": [0.20544099, 0.75005226, 0.6587347], "xyz": [5.324689387637852, 6.0609521894085985, 4.070525826834142], "label": "P", "properties": {}}, {"species": [{"element": "P", "occu": 1}], "abc": [0.70564933, 0.75355472, 0.65944932], "xyz": [18.28609006656858, 6.0927996031407226, 4.074941685246295], "label": "P", "properties": {}}, {"species": [{"element": "P", "occu": 1}], "abc": [0.45574757, 0.74994643, 0.84165189], "xyz": [11.81063134469812, 6.061874588528669, 5.200827822564635], "label": "P", "properties": {}}, {"species": [{"element": "P", "occu": 1}], "abc": [0.95545101, 0.74689574, 0.84044884], "xyz": [24.758937665279028, 6.040777080492882, 5.193393803837562], "label": "P", "properties": {}}, {"species": [{"element": "S", "occu": 1}], "abc": [0.32523834, 0.04186555, 0.20753366], "xyz": [8.427646108164994, 0.3405312468551686, 1.2824147915198876], "label": "S", "properties": {}}, {"species": [{"element": "S", "occu": 1}], "abc": [0.82549576, 0.04480828, 0.20624966], "xyz": [21.390317574508057, 0.36785708386369836, 1.2744805576596476], "label": "S", "properties": {}}, {"species": [{"element": "S", "occu": 1}], "abc": [0.0752815, 0.45469664, 0.2932444], "xyz": [1.9514841877650584, 3.673920313003409, 1.8120480123097842], "label": "S", "properties": {}}, {"species": [{"element": "S", "occu": 1}], "abc": [0.57562993, 0.4580818, 0.29263325], "xyz": [14.916514673737582, 3.7048210827495245, 1.808271527088845], "label": "S", "properties": {}}, {"species": [{"element": "S", "occu": 1}], "abc": [0.17437007, 0.5419182, 0.79263325], "xyz": [4.519218083762418, 4.379266109750476, 4.897926457088845], "label": "S", "properties": {}}, {"species": [{"element": "S", "occu": 1}], "abc": [0.6747185, 0.54530336, 0.7932444], "xyz": [17.484248569734945, 4.410166879496591, 4.901702942309784], "label": "S", "properties": {}}, {"species": [{"element": "S", "occu": 1}], "abc": [0.42476166, 0.95813445, 0.70753366], "xyz": [11.008086649335006, 7.7435559456448315, 4.372069721519887], "label": "S", "properties": {}}, {"species": [{"element": "S", "occu": 1}], "abc": [0.92450424, 0.95519172, 0.70624966], "xyz": [23.957407352991947, 7.723330898636301, 4.364135487659648], "label": "S", "properties": {}}, {"species": [{"element": "S", "occu": 1}], "abc": [0.17237662, 0.96577548, 0.76166521], "xyz": [4.468300753953859, 7.803493872225098, 4.70656534217197], "label": "S", "properties": {}}, {"species": [{"element": "S", "occu": 1}], "abc": [0.67275716, 0.96957095, 0.76167256], "xyz": [17.434163987372237, 7.837709666649677, 4.706610760099442], "label": "S", "properties": {}}, {"species": [{"element": "S", "occu": 1}], "abc": [0.42278676, 0.53423034, 0.73841812], "xyz": [10.956176043595704, 4.318921676344485, 4.562914369718663], "label": "S", "properties": {}}, {"species": [{"element": "S", "occu": 1}], "abc": [0.92250382, 0.53102036, 0.73831566], "xyz": [23.904835008563598, 4.296537399086193, 4.562281237630408], "label": "S", "properties": {}}, {"species": [{"element": "S", "occu": 1}], "abc": [0.32721324, 0.46576966, 0.23841812], "xyz": [8.479556713904298, 3.7651655161555153, 1.4732594397186634], "label": "S", "properties": {}}, {"species": [{"element": "S", "occu": 1}], "abc": [0.82749618, 0.46897964, 0.23831566], "xyz": [21.442889918936405, 3.794650583413806, 1.4726263076304076], "label": "S", "properties": {}}, {"species": [{"element": "S", "occu": 1}], "abc": [0.07724284, 0.03042905, 0.26167256], "xyz": [2.001568770127764, 0.2463775258503236, 1.6169558300994415], "label": "S", "properties": {}}, {"species": [{"element": "S", "occu": 1}], "abc": [0.57762338, 0.03422452, 0.26166521], "xyz": [14.967432003546143, 0.2805933202749022, 1.6169104121719704], "label": "S", "properties": {}}, {"species": [{"element": "S", "occu": 1}], "abc": [0.21914866, 0.25679821, 0.22965454], "xyz": [5.679024839057845, 2.0761676465101777, 1.4191065634157642], "label": "S", "properties": {}}, {"species": [{"element": "S", "occu": 1}], "abc": [0.7194514, 0.25997952, 0.22848425], "xyz": [18.642871051688395, 2.1054212362690383, 1.411874978879705], "label": "S", "properties": {}}, {"species": [{"element": "S", "occu": 1}], "abc": [0.46944686, 0.24343438, 0.27084588], "xyz": [12.164726602867187, 1.9699817648328275, 1.6736406168243767], "label": "S", "properties": {}}, {"species": [{"element": "S", "occu": 1}], "abc": [0.96928787, 0.24019762, 0.2715673], "xyz": [25.11659731270404, 1.9473820184818094, 1.6780984945435782], "label": "S", "properties": {}}, {"species": [{"element": "S", "occu": 1}], "abc": [0.28055314, 0.75656562, 0.77084588], "xyz": [7.271006154632815, 6.114105427667173, 4.763295546824377], "label": "S", "properties": {}}, {"species": [{"element": "S", "occu": 1}], "abc": [0.78071213, 0.75980238, 0.7715673], "xyz": [20.231127614795962, 6.143805964018191, 4.767753424543578], "label": "S", "properties": {}}, {"species": [{"element": "S", "occu": 1}], "abc": [0.0305486, 0.74002048, 0.72848425], "xyz": [0.7928617058116044, 5.978665956230961, 4.501529908879705], "label": "S", "properties": {}}, {"species": [{"element": "S", "occu": 1}], "abc": [0.53085134, 0.74320179, 0.72965454], "xyz": [13.756707918442157, 6.0079195459898225, 4.508761493415764], "label": "S", "properties": {}}, {"species": [{"element": "S", "occu": 1}], "abc": [0.30222642, 0.24005691, 0.66885585], "xyz": [7.831705998752565, 1.9415085926635278, 4.133067548823681], "label": "S", "properties": {}}, {"species": [{"element": "S", "occu": 1}], "abc": [0.8024978, 0.24218974, 0.66766787], "xyz": [20.794737788389885, 1.962291539779246, 4.125726652296199], "label": "S", "properties": {}}, {"species": [{"element": "S", "occu": 1}], "abc": [0.05227758, 0.25690901, 0.83211825], "xyz": [1.3550629133386047, 2.075877856799304, 5.1419165069109445], "label": "S", "properties": {}}, {"species": [{"element": "S", "occu": 1}], "abc": [0.55241804, 0.26005141, 0.83149743], "xyz": [14.314704060229717, 2.1048159496281076, 5.13808026776366], "label": "S", "properties": {}}, {"species": [{"element": "S", "occu": 1}], "abc": [0.19758196, 0.73994859, 0.33149743], "xyz": [5.121028697270285, 5.979271242871892, 2.0484253377636596], "label": "S", "properties": {}}, {"species": [{"element": "S", "occu": 1}], "abc": [0.69772242, 0.74309099, 0.33211825], "xyz": [18.080669844161395, 6.008209335700696, 2.052261576910945], "label": "S", "properties": {}}, {"species": [{"element": "S", "occu": 1}], "abc": [0.44777358, 0.75994309, 0.16885585], "xyz": [11.604026758747436, 6.142578599836472, 1.043412618823681], "label": "S", "properties": {}}, {"species": [{"element": "S", "occu": 1}], "abc": [0.9475022, 0.75781026, 0.16766787], "xyz": [24.55298713911012, 6.1288964427207535, 1.0360717222961981], "label": "S", "properties": {}}]}, "@version": null}
