# Supplementary material for: Crystal Structures and Phase Stability of the Li2S–P2S5 System from First Principles
Source: Chem Mater. 2023 Oct 23;35(21):9111–26. doi: 10.1021/acs.chemmater.3c01793 (PMC10653090; doi:10.1021/acs.chemmater.3c01793)
Supplement: Supplementary file 1 — cm3c01793_si_001.zip [file cm3c01793_si_001.zip › 230609_final_gs_entries/g-Li3PS4_entry.json]

{"@module": "pymatgen.entries.computed_entries", "@class": "ComputedStructureEntry", "energy": -113.99023345, "composition": {"Li": 6.0, "P": 2.0, "S": 8.0}, "entry_id": "$\\gamma$-Li3PS4", "correction": 0.0, "energy_adjustments": [], "parameters": {"hubbards": {}, "run_type": "R2SCAN", "potcar_spec": [{"titel": "PAW_PBE Li_sv 10Sep2004", "hash": "a90726231bc9f5bf4ed8ed5d40a2b04f"}, {"titel": "PAW_PBE P 06Sep2000", "hash": "5ab50b5cfa5df59737514bf74ec05fc5"}, {"titel": "PAW_PBE S 06Sep2000", "hash": "a627a17058051408d471730e77821d4e"}], "is_hubbard": false, "potcar_symbols": ["PAW_PBE Li_sv 10Sep2004", "PAW_PBE P 06Sep2000", "PAW_PBE S 06Sep2000"]}, "data": {}, "structure": {"@module": "pymatgen.core.structure", "@class": "Structure", "charge": 0.0, "lattice": {"matrix": [[7.72737059, 0.0, 0.0], [0.0, 6.56471466, 0.0], [0.0, 0.0, 6.16927555]], "pbc": [true, true, true], "a": 7.72737059, "b": 6.56471466, "c": 6.16927555, "alpha": 90.0, "beta": 90.0, "gamma": 90.0, "volume": 312.95490519449646}, "sites": [{"species": [{"element": "Li", "occu": 1}], "abc": [0.74346486, 0.68261189, 0.49995875], "xyz": [5.745028493862467, 4.481152281373308, 3.0843832923835626], "label": "Li", "properties": {}}, {"species": [{"element": "Li", "occu": 1}], "abc": [0.25653514, 0.68261189, 0.49995875], "xyz": [1.9823420961375324, 4.481152281373308, 3.0843832923835626], "label": "Li", "properties": {}}, {"species": [{"element": "Li", "occu": 1}], "abc": [0.75653514, 0.31738811, 0.99995875], "xyz": [5.8460273911375324, 2.083562378626693, 6.169021067383563], "label": "Li", "properties": {}}, {"species": [{"element": "Li", "occu": 1}], "abc": [0.24346486, 0.31738811, 0.99995875], "xyz": [1.8813431988624674, 2.083562378626693, 6.169021067383563], "label": "Li", "properties": {}}, {"species": [{"element": "Li", "occu": 1}], "abc": [0.5, 0.8536894, 0.9903562], "xyz": [3.863685295, 5.604227319266604, 6.10978029045091], "label": "Li", "properties": {}}, {"species": [{"element": "Li", "occu": 1}], "abc": [0.0, 0.1463106, 0.4903562], "xyz": [0.0, 0.960487340733396, 3.02514251545091], "label": "Li", "properties": {}}, {"species": [{"element": "P", "occu": 1}], "abc": [0.5, 0.18132334, 0.50116818], "xyz": [3.863685295, 1.1903359882981643, 3.0918445993119987], "label": "P", "properties": {}}, {"species": [{"element": "P", "occu": 1}], "abc": [0.0, 0.81867666, 0.00116818], "xyz": [0.0, 5.374378671701836, 0.007206824311999], "label": "P", "properties": {}}, {"species": [{"element": "S", "occu": 1}], "abc": [0.71735178, 0.32630984, 0.39151349], "xyz": [5.54324304745615, 2.1421309903502546, 2.4153546013521696], "label": "S", "properties": {}}, {"species": [{"element": "S", "occu": 1}], "abc": [0.28264822, 0.32630984, 0.39151349], "xyz": [2.1841275425438496, 2.1421309903502546, 2.4153546013521696], "label": "S", "properties": {}}, {"species": [{"element": "S", "occu": 1}], "abc": [0.78264822, 0.67369016, 0.89151349], "xyz": [6.04781283754385, 4.422583669649746, 5.49999237635217], "label": "S", "properties": {}}, {"species": [{"element": "S", "occu": 1}], "abc": [0.21735178, 0.67369016, 0.89151349], "xyz": [1.67955775245615, 4.422583669649746, 5.49999237635217], "label": "S", "properties": {}}, {"species": [{"element": "S", "occu": 1}], "abc": [0.5, 0.88777929, 0.39120354], "xyz": [3.863685295, 5.8280177199073915, 2.413442434395447], "label": "S", "properties": {}}, {"species": [{"element": "S", "occu": 1}], "abc": [0.0, 0.11222071, 0.89120354], "xyz": [0.0, 0.7366969400926086, 5.4980802093954475], "label": "S", "properties": {}}, {"species": [{"element": "S", "occu": 1}], "abc": [0.5, 0.19069372, 0.83272859], "xyz": [3.863685295, 1.2518498592539353, 5.137332130072974], "label": "S", "properties": {}}, {"species": [{"element": "S", "occu": 1}], "abc": [0.0, 0.80930628, 0.33272859], "xyz": [0.0, 5.312864800746065, 2.0526943550729744], "label": "S", "properties": {}}]}, "@version": null}
