# Supplementary material for: Crystal Structures and Phase Stability of the Li2S–P2S5 System from First Principles
Source: Chem Mater. 2023 Oct 23;35(21):9111–26. doi: 10.1021/acs.chemmater.3c01793 (PMC10653090; doi:10.1021/acs.chemmater.3c01793)
Supplement: Supplementary file 1 — cm3c01793_si_001.zip [file cm3c01793_si_001.zip › 230609_final_gs_entries/Li7P3S11_entry.json]

{"@module": "pymatgen.entries.computed_entries", "@class": "ComputedStructureEntry", "energy": -610.66854333, "composition": {"Li": 28.0, "P": 12.0, "S": 44.0}, "entry_id": "Li7P3S11", "correction": 0.0, "energy_adjustments": [], "parameters": {"hubbards": {}, "run_type": "R2SCAN", "potcar_spec": [{"titel": "PAW_PBE Li_sv 10Sep2004", "hash": "a90726231bc9f5bf4ed8ed5d40a2b04f"}, {"titel": "PAW_PBE P 06Sep2000", "hash": "5ab50b5cfa5df59737514bf74ec05fc5"}, {"titel": "PAW_PBE S 06Sep2000", "hash": "a627a17058051408d471730e77821d4e"}], "is_hubbard": false, "potcar_symbols": ["PAW_PBE Li_sv 10Sep2004", "PAW_PBE P 06Sep2000", "PAW_PBE S 06Sep2000"]}, "data": {}, "structure": {"@module": "pymatgen.core.structure", "@class": "Structure", "charge": 0.0, "lattice": {"matrix": [[11.25648865, 0.08681323, -5.41185026], [2.60221444, 12.1613216, -2.65937039], [0.06481832, -0.18903717, 12.49524026]], "pbc": [true, true, true], "a": 12.490163990162175, "b": 12.717763715432831, "c": 12.496838224982113, "alpha": 102.85495456325783, "beta": 115.3828187723188, "gamma": 73.64113157579672, "volume": 1708.9522763454452}, "sites": [{"species": [{"element": "Li", "occu": 1}], "abc": [0.34026176, 0.45591937, 0.91922972], "xyz": [5.076135533703197, 5.400352719821785, 8.432092038403015], "label": "Li", "properties": {}}, {"species": [{"element": "Li", "occu": 1}], "abc": [0.34026176, 0.95591937, 0.91922972], "xyz": [6.3772427537031975, 11.481013519821785, 7.102406843403015], "label": "Li", "properties": {}}, {"species": [{"element": "Li", "occu": 1}], "abc": [0.66051265, 0.03774898, 0.07405182], "xyz": [7.538084003323037, 0.5024201759681781, -2.749688793710218], "label": "Li", "properties": {}}, {"species": [{"element": "Li", "occu": 1}], "abc": [0.66051265, 0.53774898, 0.07405182], "xyz": [8.839191223323038, 6.583080975968179, -4.079373988710218], "label": "Li", "properties": {}}, {"species": [{"element": "Li", "occu": 1}], "abc": [0.08074969, 0.11034068, 0.71112963], "xyz": [1.2421823077102594, 1.2144687036947397, 8.155293614829018], "label": "Li", "properties": {}}, {"species": [{"element": "Li", "occu": 1}], "abc": [0.08074969, 0.61034068, 0.71112963], "xyz": [2.543289527710259, 7.29512950369474, 6.825608419829019], "label": "Li", "properties": {}}, {"species": [{"element": "Li", "occu": 1}], "abc": [0.91915773, 0.38325068, 0.28400965], "xyz": [11.362198037317372, 4.686941443830766, -2.4447806975123654], "label": "Li", "properties": {}}, {"species": [{"element": "Li", "occu": 1}], "abc": [0.91915773, 0.88325068, 0.28400965], "xyz": [12.66330525731737, 10.767602243830765, -3.774465892512365], "label": "Li", "properties": {}}, {"species": [{"element": "Li", "occu": 1}], "abc": [0.71116483, 0.0798826, 0.69942979], "xyz": [8.258426356344675, 0.9009982766835666, 4.678388279796776], "label": "Li", "properties": {}}, {"species": [{"element": "Li", "occu": 1}], "abc": [0.71116483, 0.5798826, 0.69942979], "xyz": [9.559533576344673, 6.981659076683567, 3.3487030847967767], "label": "Li", "properties": {}}, {"species": [{"element": "Li", "occu": 1}], "abc": [0.29001078, 0.41199236, 0.29308672], "xyz": [4.355592910614036, 4.980144075136213, 0.9970537851793239], "label": "Li", "properties": {}}, {"species": [{"element": "Li", "occu": 1}], "abc": [0.29001078, 0.91199236, 0.29308672], "xyz": [5.656700130614036, 11.060804875136213, -0.33263140982067585], "label": "Li", "properties": {}}, {"species": [{"element": "Li", "occu": 1}], "abc": [0.85870082, 0.35586935, 0.88778894], "xyz": [10.649549383004487, 4.234563095945909, 5.499587437392964], "label": "Li", "properties": {}}, {"species": [{"element": "Li", "occu": 1}], "abc": [0.85870082, 0.85586935, 0.88778894], "xyz": [11.950656603004488, 10.31522389594591, 4.169902242392964], "label": "Li", "properties": {}}, {"species": [{"element": "Li", "occu": 1}], "abc": [0.14124592, 0.13693582, 0.10633597], "xyz": [1.9531619824270192, 1.657481109281229, 0.20012865951584308], "label": "Li", "properties": {}}, {"species": [{"element": "Li", "occu": 1}], "abc": [0.14124592, 0.63693582, 0.10633597], "xyz": [3.2542692024270194, 7.73814190928123, -1.1295565354841566], "label": "Li", "properties": {}}, {"species": [{"element": "Li", "occu": 1}], "abc": [0.98275969, 0.4031834, 0.646588], "xyz": [12.153503709502974, 4.866330368508179, 1.6885101296893348], "label": "Li", "properties": {}}, {"species": [{"element": "Li", "occu": 1}], "abc": [0.98275969, 0.9031834, 0.646588], "xyz": [13.454610929502973, 10.946991168508179, 0.3588249346893352], "label": "Li", "properties": {}}, {"species": [{"element": "Li", "occu": 1}], "abc": [0.69717778, 0.260596, 0.28495856], "xyz": [8.544370976937255, 3.1758482588899546, -0.9054173647680364], "label": "Li", "properties": {}}, {"species": [{"element": "Li", "occu": 1}], "abc": [0.69717778, 0.760596, 0.28495856], "xyz": [9.845478196937254, 9.256509058889955, -2.235102559768037], "label": "Li", "properties": {}}, {"species": [{"element": "Li", "occu": 1}], "abc": [0.30414956, 0.23217627, 0.70882973], "xyz": [4.073773664726486, 2.715979326894047, 6.593543206717399], "label": "Li", "properties": {}}, {"species": [{"element": "Li", "occu": 1}], "abc": [0.30414956, 0.73217627, 0.70882973], "xyz": [5.374880884726487, 8.796640126894046, 5.263858011717399], "label": "Li", "properties": {}}, {"species": [{"element": "Li", "occu": 1}], "abc": [0.01870869, 0.08993863, 0.34717883], "xyz": [0.4671373068413513, 1.0297670619942656, 3.9976541356557704], "label": "Li", "properties": {}}, {"species": [{"element": "Li", "occu": 1}], "abc": [0.01870869, 0.58993863, 0.34717883], "xyz": [1.7682445268413514, 7.110427861994267, 2.6679689406557703], "label": "Li", "properties": {}}, {"species": [{"element": "Li", "occu": 1}], "abc": [0.61892491, 0.26342296, 0.8757796], "xyz": [7.709170817319086, 3.0917473068207633, 6.893008361832564], "label": "Li", "properties": {}}, {"species": [{"element": "Li", "occu": 1}], "abc": [0.61892491, 0.76342296, 0.8757796], "xyz": [9.010278037319086, 9.172408106820763, 5.563323166832564], "label": "Li", "properties": {}}, {"species": [{"element": "Li", "occu": 1}], "abc": [0.38142942, 0.23026087, 0.1160735], "xyz": [4.900267787153566, 2.8114474059810237, -1.2262215751331784], "label": "Li", "properties": {}}, {"species": [{"element": "Li", "occu": 1}], "abc": [0.38142942, 0.73026087, 0.1160735], "xyz": [6.201375007153566, 8.892108205981025, -2.555906770133178], "label": "Li", "properties": {}}, {"species": [{"element": "P", "occu": 1}], "abc": [0.21683733, 0.47058094, 0.54401259], "xyz": [3.7006414434407264, 5.63887189871421, 4.372627837842301], "label": "P", "properties": {}}, {"species": [{"element": "P", "occu": 1}], "abc": [0.21683733, 0.97058094, 0.54401259], "xyz": [5.001748663440726, 11.719532698714211, 3.042942642842301], "label": "P", "properties": {}}, {"species": [{"element": "P", "occu": 1}], "abc": [0.78357673, 0.02263436, 0.4494661], "xyz": [8.908355663580224, 0.2583227584993769, 1.3153938314641358], "label": "P", "properties": {}}, {"species": [{"element": "P", "occu": 1}], "abc": [0.78357673, 0.52263436, 0.4494661], "xyz": [10.209462883580224, 6.338983558499376, -0.014291363535864812], "label": "P", "properties": {}}, {"species": [{"element": "P", "occu": 1}], "abc": [0.52766872, 0.48614434, 0.72038889], "xyz": [7.2514431767087615, 5.821786011647869, 4.852930298596751], "label": "P", "properties": {}}, {"species": [{"element": "P", "occu": 1}], "abc": [0.52766872, 0.98614434, 0.72038889], "xyz": [8.552550396708762, 11.902446811647868, 3.5232451035967505], "label": "P", "properties": {}}, {"species": [{"element": "P", "occu": 1}], "abc": [0.47274158, 0.00678913, 0.27264836], "xyz": [5.356749610420059, 0.07206434244977021, 0.8303453107633021], "label": "P", "properties": {}}, {"species": [{"element": "P", "occu": 1}], "abc": [0.47274158, 0.50678913, 0.27264836], "xyz": [6.657856830420059, 6.152725142449771, -0.49933988423669806], "label": "P", "properties": {}}, {"species": [{"element": "P", "occu": 1}], "abc": [0.16097153, 0.35084831, 0.93449985], "xyz": [2.785529449266983, 4.1040983821744135, 9.872610725205321], "label": "P", "properties": {}}, {"species": [{"element": "P", "occu": 1}], "abc": [0.16097153, 0.85084831, 0.93449985], "xyz": [4.086636669266983, 10.184759182174414, 8.542925530205322], "label": "P", "properties": {}}, {"species": [{"element": "P", "occu": 1}], "abc": [0.83916289, 0.14234935, 0.05860317], "xyz": [9.820249639906887, 1.792928488468166, -4.187722861706973], "label": "P", "properties": {}}, {"species": [{"element": "P", "occu": 1}], "abc": [0.83916289, 0.64234935, 0.05860317], "xyz": [11.121356859906887, 7.8735892884681675, -5.517408056706973], "label": "P", "properties": {}}, {"species": [{"element": "S", "occu": 1}], "abc": [0.14167988, 0.39909862, 0.37493801], "xyz": [2.6576610050137783, 4.794989135609173, 2.8568391694236515], "label": "S", "properties": {}}, {"species": [{"element": "S", "occu": 1}], "abc": [0.14167988, 0.89909862, 0.37493801], "xyz": [3.958768225013778, 10.875649935609172, 1.527153974423652], "label": "S", "properties": {}}, {"species": [{"element": "S", "occu": 1}], "abc": [0.85865333, 0.09444915, 0.61836137], "xyz": [9.951279550561727, 1.106275673602073, 2.828495365571723], "label": "S", "properties": {}}, {"species": [{"element": "S", "occu": 1}], "abc": [0.85865333, 0.59444915, 0.61836137], "xyz": [11.252386770561728, 7.186936473602073, 1.498810170571722], "label": "S", "properties": {}}, {"species": [{"element": "S", "occu": 1}], "abc": [0.19157901, 0.41761464, 0.67097668], "xyz": [3.286721379363416, 4.9685380018433305, 6.236625902331584], "label": "S", "properties": {}}, {"species": [{"element": "S", "occu": 1}], "abc": [0.19157901, 0.91761464, 0.67097668], "xyz": [4.587828599363416, 11.049198801843332, 4.906940707331584], "label": "S", "properties": {}}, {"species": [{"element": "S", "occu": 1}], "abc": [0.80913474, 0.07523162, 0.32246468], "xyz": [9.32468644385623, 0.9242017150614465, -0.5497111436997469], "label": "S", "properties": {}}, {"species": [{"element": "S", "occu": 1}], "abc": [0.80913474, 0.57523162, 0.32246468], "xyz": [10.62579366385623, 7.004862515061448, -1.8793963386997465], "label": "S", "properties": {}}, {"species": [{"element": "S", "occu": 1}], "abc": [0.15534436, 0.13600873, 0.55370958], "xyz": [2.1384464310970808, 1.5628601595863623, 5.716336231964653], "label": "S", "properties": {}}, {"species": [{"element": "S", "occu": 1}], "abc": [0.15534436, 0.63600873, 0.55370958], "xyz": [3.4395536510970808, 7.643520959586363, 4.386651036964652], "label": "S", "properties": {}}, {"species": [{"element": "S", "occu": 1}], "abc": [0.84510563, 0.35716814, 0.44032112], "xyz": [10.47089089882096, 4.333765906829279, -0.021509313258047728], "label": "S", "properties": {}}, {"species": [{"element": "S", "occu": 1}], "abc": [0.84510563, 0.85716814, 0.44032112], "xyz": [11.77199811882096, 10.41442670682928, -1.3511945082580474], "label": "S", "properties": {}}, {"species": [{"element": "S", "occu": 1}], "abc": [0.39988839, 0.41209966, 0.56344093], "xyz": [5.610232103774701, 4.939880820416688, 3.780268071742292], "label": "S", "properties": {}}, {"species": [{"element": "S", "occu": 1}], "abc": [0.39988839, 0.91209966, 0.56344093], "xyz": [6.911339323774701, 11.020541620416688, 2.450582876742292], "label": "S", "properties": {}}, {"species": [{"element": "S", "occu": 1}], "abc": [0.6004545, 0.08095649, 0.42970478], "xyz": [6.9975281533167095, 0.9554351295635465, 1.904401332642942], "label": "S", "properties": {}}, {"species": [{"element": "S", "occu": 1}], "abc": [0.6004545, 0.58095649, 0.42970478], "xyz": [8.29863537331671, 7.0360959295635475, 0.5747161376429415], "label": "S", "properties": {}}, {"species": [{"element": "S", "occu": 1}], "abc": [0.67836468, 0.39843489, 0.69691675], "xyz": [8.717990318053555, 4.7726426927937435, 3.97734821382663], "label": "S", "properties": {}}, {"species": [{"element": "S", "occu": 1}], "abc": [0.67836468, 0.89843489, 0.69691675], "xyz": [10.019097538053554, 10.853303492793744, 2.64766301882663], "label": "S", "properties": {}}, {"species": [{"element": "S", "occu": 1}], "abc": [0.32213523, 0.09414365, 0.29650668], "xyz": [3.890312590590823, 1.1168260203876375, 1.7112117418477537], "label": "S", "properties": {}}, {"species": [{"element": "S", "occu": 1}], "abc": [0.32213523, 0.59414365, 0.29650668], "xyz": [5.191419810590824, 7.197486820387637, 0.3815265468477537], "label": "S", "properties": {}}, {"species": [{"element": "S", "occu": 1}], "abc": [0.51561679, 0.45906526, 0.86799015], "xyz": [7.054882456158336, 5.463520219685873, 6.834480049019922], "label": "S", "properties": {}}, {"species": [{"element": "S", "occu": 1}], "abc": [0.51561679, 0.95906526, 0.86799015], "xyz": [8.355989676158336, 11.544181019685873, 5.504794854019922], "label": "S", "properties": {}}, {"species": [{"element": "S", "occu": 1}], "abc": [0.48478135, 0.03421903, 0.12520593], "xyz": [5.554096656032108, 0.4345654888328904, -1.1500869728704308], "label": "S", "properties": {}}, {"species": [{"element": "S", "occu": 1}], "abc": [0.48478135, 0.53421903, 0.12520593], "xyz": [6.855203876032109, 6.515226288832891, -2.4797721678704305], "label": "S", "properties": {}}, {"species": [{"element": "S", "occu": 1}], "abc": [0.49881704, 0.14692811, 0.7009225], "xyz": [6.042699417570705, 1.6976435104222902, 5.667935648330757], "label": "S", "properties": {}}, {"species": [{"element": "S", "occu": 1}], "abc": [0.49881704, 0.64692811, 0.7009225], "xyz": [7.3438066375707045, 7.77830431042229, 4.338250453330756], "label": "S", "properties": {}}, {"species": [{"element": "S", "occu": 1}], "abc": [0.50185146, 0.34582398, 0.29173314], "xyz": [6.567903069953326, 4.194095576813971, 0.009656669257884536], "label": "S", "properties": {}}, {"species": [{"element": "S", "occu": 1}], "abc": [0.50185146, 0.84582398, 0.29173314], "xyz": [7.869010289953326, 10.27475637681397, -1.320028525742116], "label": "S", "properties": {}}, {"species": [{"element": "S", "occu": 1}], "abc": [0.17122198, 0.31970408, 0.09195807], "xyz": [2.7652574156112846, 3.8855049735314617, -0.6278011023990077], "label": "S", "properties": {}}, {"species": [{"element": "S", "occu": 1}], "abc": [0.17122198, 0.81970408, 0.09195807], "xyz": [4.066364635611285, 9.966165773531461, -1.9574862973990075], "label": "S", "properties": {}}, {"species": [{"element": "S", "occu": 1}], "abc": [0.82912171, 0.17291168, 0.90098987], "xyz": [9.841353038334669, 2.004492707361044, 6.311166153763866], "label": "S", "properties": {}}, {"species": [{"element": "S", "occu": 1}], "abc": [0.82912171, 0.67291168, 0.90098987], "xyz": [11.142460258334669, 8.085153507361044, 4.981480958763866], "label": "S", "properties": {}}, {"species": [{"element": "S", "occu": 1}], "abc": [0.14043872, 0.01419018, 0.92861073], "xyz": [1.6779637364553008, 0.009221337011319507, 10.805443911497152], "label": "S", "properties": {}}, {"species": [{"element": "S", "occu": 1}], "abc": [0.14043872, 0.51419018, 0.92861073], "xyz": [2.979070956455301, 6.089882137011321, 9.475758716497152], "label": "S", "properties": {}}, {"species": [{"element": "S", "occu": 1}], "abc": [0.85993207, 0.47906497, 0.0650581], "xyz": [10.930662325102565, 5.888418248932061, -5.114918202356971], "label": "S", "properties": {}}, {"species": [{"element": "S", "occu": 1}], "abc": [0.85993207, 0.97906497, 0.0650581], "xyz": [12.231769545102564, 11.969079048932063, -6.44460339735697], "label": "S", "properties": {}}, {"species": [{"element": "S", "occu": 1}], "abc": [0.31905075, 0.26384806, 0.91445689], "xyz": [4.337253937169199, 3.0635725947649175, 8.998033945398753], "label": "S", "properties": {}}, {"species": [{"element": "S", "occu": 1}], "abc": [0.31905075, 0.76384806, 0.91445689], "xyz": [5.638361157169199, 9.14423339476492, 7.668348750398752], "label": "S", "properties": {}}, {"species": [{"element": "S", "occu": 1}], "abc": [0.68106693, 0.22955572, 0.0784064], "xyz": [8.268857547929187, 2.8360048321131477, -3.316599120899368], "label": "S", "properties": {}}, {"species": [{"element": "S", "occu": 1}], "abc": [0.68106693, 0.72955572, 0.0784064], "xyz": [9.569964767929187, 8.91666563211315, -4.6462843158993685], "label": "S", "properties": {}}, {"species": [{"element": "S", "occu": 1}], "abc": [0.01503565, 0.29660469, 0.79883627], "xyz": [0.9928568558365625, 3.457400568725798, 9.111498705569332], "label": "S", "properties": {}}, {"species": [{"element": "S", "occu": 1}], "abc": [0.01503565, 0.79660469, 0.79883627], "xyz": [2.2939640758365627, 9.5380613687258, 7.781813510569331], "label": "S", "properties": {}}, {"species": [{"element": "S", "occu": 1}], "abc": [0.98481281, 0.19701426, 0.19440195], "xyz": [11.610808378201245, 2.444699362157011, -3.424494279039085], "label": "S", "properties": {}}, {"species": [{"element": "S", "occu": 1}], "abc": [0.98481281, 0.69701426, 0.19440195], "xyz": [12.911915598201245, 8.525360162157012, -4.754179474039084], "label": "S", "properties": {}}]}, "@version": null}
