# Supplementary material for: Crystal Structures and Phase Stability of the Li2S–P2S5 System from First Principles
Source: Chem Mater. 2023 Oct 23;35(21):9111–26. doi: 10.1021/acs.chemmater.3c01793 (PMC10653090; doi:10.1021/acs.chemmater.3c01793)
Supplement: Supplementary file 1 — cm3c01793_si_001.zip [file cm3c01793_si_001.zip › 230609_final_gs_entries/P2S5_entry.json]

{"@module": "pymatgen.entries.computed_entries", "@class": "ComputedStructureEntry", "energy": -238.81163564, "composition": {"P": 8.0, "S": 20.0}, "entry_id": "P2S5", "correction": 0.0, "energy_adjustments": [], "parameters": {"hubbards": {}, "run_type": "R2SCAN", "potcar_spec": [{"titel": "PAW_PBE P 06Sep2000", "hash": "5ab50b5cfa5df59737514bf74ec05fc5"}, {"titel": "PAW_PBE S 06Sep2000", "hash": "a627a17058051408d471730e77821d4e"}], "is_hubbard": false, "potcar_symbols": ["PAW_PBE P 06Sep2000", "PAW_PBE S 06Sep2000"]}, "data": {}, "structure": {"@module": "pymatgen.core.structure", "@class": "Structure", "charge": 0.0, "lattice": {"matrix": [[8.84040236, -0.03085968, -3.15033468], [-2.06420736, 9.23564185, -0.44363957], [-0.0071314, 0.03384413, 9.46078106]], "pbc": [true, true, true], "a": 9.385002653305644, "b": 9.473903549995608, "c": 9.460844283004352, "alpha": 92.47455286858307, "beta": 109.65751772725083, "gamma": 101.11194474084239, "volume": 771.984978630578}, "sites": [{"species": [{"element": "P", "occu": 1}], "abc": [0.74350589, 0.18826577, 0.9077382], "xyz": [6.1777981923603535, 1.7465324801377253, 6.1620978346987085], "label": "P", "properties": {}}, {"species": [{"element": "P", "occu": 1}], "abc": [0.25649411, 0.81173423, 0.0922618], "xyz": [0.591265407639647, 7.492093819862275, -0.29529102469870777], "label": "P", "properties": {}}, {"species": [{"element": "P", "occu": 1}], "abc": [0.08460436, 0.27930246, 0.83835475], "xyz": [0.16541974714803412, 2.6053000120528638, 7.541049067719489], "label": "P", "properties": {}}, {"species": [{"element": "P", "occu": 1}], "abc": [0.91539564, 0.72069754, 0.16164525], "xyz": [6.603643852851966, 6.633326287947136, -1.6742422577194878], "label": "P", "properties": {}}, {"species": [{"element": "P", "occu": 1}], "abc": [0.73940562, 0.29775643, 0.56539872], "xyz": [5.917980089320131, 2.746289352972708, 2.8876417996814068], "label": "P", "properties": {}}, {"species": [{"element": "P", "occu": 1}], "abc": [0.26059438, 0.70224357, 0.43460128], "xyz": [0.8510835106798696, 6.492336947027294, 2.9791650103185936], "label": "P", "properties": {}}, {"species": [{"element": "P", "occu": 1}], "abc": [0.81763374, 0.966398, 0.65595192], "xyz": [5.228687524900059, 8.922274019036927, 3.201265181177673], "label": "P", "properties": {}}, {"species": [{"element": "P", "occu": 1}], "abc": [0.18236626, 0.033602, 0.34404808], "xyz": [1.5403760750999416, 0.3163522809630736, 2.665541628822328], "label": "P", "properties": {}}, {"species": [{"element": "S", "occu": 1}], "abc": [0.65336329, 0.19423378, 0.0601013], "xyz": [5.374626966205924, 1.7757451214089148, -1.5758775810431935], "label": "S", "properties": {}}, {"species": [{"element": "S", "occu": 1}], "abc": [0.34663671, 0.80576622, 0.9398987], "xyz": [1.3944366337940766, 7.462881178591085, 7.442684391043194], "label": "S", "properties": {}}, {"species": [{"element": "S", "occu": 1}], "abc": [0.98141209, 0.28332883, 0.00363083], "xyz": [8.091202407481282, 2.586560418896532, -3.183121935112004], "label": "S", "properties": {}}, {"species": [{"element": "S", "occu": 1}], "abc": [0.01858791, 0.71667117, 0.99636917], "xyz": [-1.3221388074812819, 6.652065881103469, 9.049928745112005], "label": "S", "properties": {}}, {"species": [{"element": "S", "occu": 1}], "abc": [0.63642347, 0.30261092, 0.73102254], "xyz": [4.996374643725262, 2.799907074267003, 4.776847093732049], "label": "S", "properties": {}}, {"species": [{"element": "S", "occu": 1}], "abc": [0.36357653, 0.69738908, 0.26897746], "xyz": [1.772688956274738, 6.4387192257329975, 1.0899597162679517], "label": "S", "properties": {}}, {"species": [{"element": "S", "occu": 1}], "abc": [0.71427271, 0.9720715, 0.8210913], "xyz": [4.302045475924536, 8.983451120028011, 5.08671754801094], "label": "S", "properties": {}}, {"species": [{"element": "S", "occu": 1}], "abc": [0.28572729, 0.0279285, 0.1789087], "xyz": [2.467018124075465, 0.2551751799719888, 0.7800892619890599], "label": "S", "properties": {}}, {"species": [{"element": "S", "occu": 1}], "abc": [0.30060557, 0.36500528, 0.92672422], "xyz": [1.8974187639397764, 3.3931456227183787, 7.658596010780176], "label": "S", "properties": {}}, {"species": [{"element": "S", "occu": 1}], "abc": [0.69939443, 0.63499472, 0.07327578], "xyz": [4.8716448360602245, 5.845480677281621, -1.791789200780176], "label": "S", "properties": {}}, {"species": [{"element": "S", "occu": 1}], "abc": [0.97705476, 0.39423129, 0.66261631], "xyz": [7.819056693839806, 3.6332530758031703, 3.015921741031867], "label": "S", "properties": {}}, {"species": [{"element": "S", "occu": 1}], "abc": [0.02294524, 0.60576871, 0.33738369], "xyz": [-1.0499930938398052, 5.60537322419683, 2.8508850689681338], "label": "S", "properties": {}}, {"species": [{"element": "S", "occu": 1}], "abc": [0.05498746, 0.06302946, 0.7527014], "xyz": [0.3506375811616201, 0.6058951471720703, 6.919951884220639], "label": "S", "properties": {}}, {"species": [{"element": "S", "occu": 1}], "abc": [0.94501254, 0.93697054, 0.2472986], "xyz": [6.418426018838382, 8.63273115282793, -1.053145074220639], "label": "S", "properties": {}}, {"species": [{"element": "S", "occu": 1}], "abc": [0.64357262, 0.40032365, 0.40352558], "xyz": [4.860212181646108, 3.691042382562636, 1.612598608658223], "label": "S", "properties": {}}, {"species": [{"element": "S", "occu": 1}], "abc": [0.35642738, 0.59967635, 0.59647442], "xyz": [1.9088514183538932, 5.547583917437364, 4.254208201341777], "label": "S", "properties": {}}, {"species": [{"element": "S", "occu": 1}], "abc": [0.71226941, 0.0820322, 0.48001971], "xyz": [6.123993489562922, 0.7518854627689835, 2.2610816270344], "label": "S", "properties": {}}, {"species": [{"element": "S", "occu": 1}], "abc": [0.28773059, 0.9179678, 0.51998029], "xyz": [0.6450701104370785, 8.486740837231016, 3.6057251829656005], "label": "S", "properties": {}}, {"species": [{"element": "S", "occu": 1}], "abc": [0.79127825, 0.7704664, 0.57715488], "xyz": [5.400699772892733, 7.110866439061735, 2.6257352624904158], "label": "S", "properties": {}}, {"species": [{"element": "S", "occu": 1}], "abc": [0.20872175, 0.2295336, 0.42284512], "xyz": [1.3683638271072662, 2.1277598609382657, 3.2410715475095855], "label": "S", "properties": {}}]}, "@version": null}
